# Supplementary material for: Diversity and Abundance of Microbial Communities in UASB Reactors during Methane Production from Hydrolyzed Wheat Straw and Lucerne
Source: Microorganisms. 2020 Sep 11;8(9):1394. doi: 10.3390/microorganisms8091394 (PMC7565072; doi:10.3390/microorganisms8091394)
Supplement: Supplementary file 1 [file microorganisms-08-01394-s001.zip]

Archive with 13 entries (13 files):
- Figure S1. UASB set up.pdf
- Figure S10. Acetic and propionic acids concertation dynamics predicted by ADM1.pdf
- Figure S2. Accumulated mass of COD fed to UASB reactors .pdf
- Figure S3. COD concentration in liquids of UASB reactors.pdf
- Figure S4. VFA concentrations in liquids of UASB reactors.pdf
- Figure S5. Ratio of acids to partial alkalinity.pdf
- Figure S6. Relative abundance of microbial 16S rRNA genes at phylum level in UASB_Heatmap.pdf
- Figure S7. Relative abundance of microbial 16S rRNA genes at genus level in UASB.pdf
- Figure S8. Relative abundance of archaeal 16S rRNA genes at genus level in UASB.pdf
- Figure S9. Average log gene abundance of Order Methanobacteriales populations in the UASB.pdf
- Table S1. Alpha diversity of the Microbial community in UASB.pdf
- Table S2. Alpha diversity of the Archaeal community in UASB.pdf
- Table S3. Heatmap on ASVs level.xlsx
